# Supplementary material for: Hydrogen Evolution Reaction on Ultra-Smooth Sputtered Nanocrystalline Ni Thin Films in Alkaline Media—From Intrinsic Activity to the Effects of Surface Oxidation
Source: Nanomaterials (Basel). 2023 Jul 17;13(14):2085. doi: 10.3390/nano13142085 (PMC10383487; doi:10.3390/nano13142085)
Supplement: Supplementary file 1 [file nanomaterials-13-02085-s001.zip]

Archive with 1 entries (1 files):
- nanomaterials-2490792-supplementary.pdf
